# Supplementary material for: A countrywide analysis of 27 solar power plants installed at different climates
Source: Sci Rep. 2022 Jan 14;12:746. doi: 10.1038/s41598-021-04551-7 (PMC8760320; doi:10.1038/s41598-021-04551-7)
Supplement: Supplementary file 1 — Supplementary Tables. [file 41598_2021_4551_MOESM1_ESM.xlsx]

## Sheet: Table A1. PVPP's specifications
	Table A1. PVPP's specifications
	PVPP Name	AC Power (kWe)	DC Power (kWp)	Array Tilt (degree)	Array Pitch (m)	Distance between Arrays (m)	PVPP Name	Module Type	# of Cells	# of Bus Bar	Module Power (W) @ STC	Module Efficiency (%) @ STC	# of Modules per Array	Total # of Modules	Inverter Name	Inverter Type	Inverter Power (kW)	Inverter Euro Efficiency (%)	# of Inverters	Array Designa	Commissioning Date
	Manisa-1	1.000,00	1.206,81	30	5,85	2,90	Hanwha	Poly-Si	60	4	265	15,90	23	4556	Refusol	String	46	98,10	22	A	2016-05-01
	Manisa-2	1.000,00	1.132,56	30	5,40	2,20	Hanwha	Poly-Si	60	4	260	15,60	22	4356	ABB Trio	String	27,6	98,00	33	B	2016-12-01
	Manisa-3	999,00	1.140,48	20	8,00	4,81	Ja Solar	Poly-Si	72	4	320	16,51	18	3564	Refusol	String	46	98,10	22	A	2017-05-01
	Manisa-4	999,00	1.140,48	20	7,36	3,41	Jinko	Poly-Si	72	4	320	16,49	18	3564	Huawei	String	42	98,60	25	A	2017-11-01
	Manisa-5	999,00	1.140,48	20	7,30	3,45	Jinko	Poly-Si	72	4	320	16,49	18	3564	Refusol	String	46	98,10	22	A	2017-09-01
	Manisa-6	966,00	1.043,28	10/30b	5,90	3,00	Jinko	Poly-Si	60	4	270	16,50	23	3864	Refusol	String	46	98,10	21	B	2017-09-01
	İzmir	995,00	1.092,96	20	7,10	3,30	Jinko	Poly-Si	60	4	270	16,50	23	4048	Huawei	String	42	98,60	22	A	2017-12-01
	Denizli	240,00	285,12	10/30b	6,75	3,30	Jinko	Poly-Si	60	4	270	16,50	22	1056	AE Refusol	String	40	97,80	6	B	2017-10-01
	Mersin	1.000,00	1.170,24	25	6,00	3,00	Hanwha	Poly-Si	60	4	265	15,90	23	4416	BOSH	Central	385	98,60	3	B	2017-02-01
	K. Maraş	999,60	1.152,92	10/30b	6,00	2,90	Jinko	Poly-Si	72	4	280	14,43	22	4114	Sungrow	String	60	98,70	17	B	2017-12-01
	Afyon	1.000,00	1.166,00c	25	7,50	3,84	Hanwha	Poly-Si	60	4	265	15,90	22	4400	SMA	String	60	98,30	17	A	2016-05-01
	Urfa	500,00	599,04	25	7,60	4,04	HT	Mono-Si	72	5	360	18,60	17-18	1664	Huawei	String	60	98,70	8	B	2019-02-01
	Ankara-1	1.000,00	1.188,00	25	6,20	3,20	Jinko	Poly-Si	60	4	270	16,50	22	4400	Refusol	String	46	98,10	25	B	2017-11-01
	Ankara-2	1.000,00	1.188,00	25	6,20	3,20	Jinko	Poly-Si	60	4	270	16,50	22	4400	Refusol	String	46	98,10	25	B	2017-11-01
	Konya-1	1.000,00	1.072,72	25	6,90	3,80	Hanwha	Poly-Si	60	4	265	15,90	22	4048	Refusol	String	46	98,10	22	B	2017-02-01
	Konya-2	1.000,00	1.072,72	25	6,90	3,80	Hanwha	Poly-Si	60	4	265	15,90	22	4048	Refusol	String	46	98,10	22	B	2017-02-01
	Konya-3	1.000,00	1.132,56	30	6,00	3,00	Hanwha	Poly-Si	60	4	260	15,60	33	4356	ABB Trio	String	27,6	98,00	33	B	2017-01-01
	Kütahya-1	910,00	1090,00	25	7,50	3,80	Trina	Mono-Si	60	5	295	18,00	22	3696	SMA	String	60	98,30	22	A	2018-02-01
	Kütahya-2	630,00	712,80	20	6,34	2,60	Plurawatt	Mono-Si	72	4	360	18,30	18	1980	SMA	String	60	98,30	11	B	2018-02-01
	Nevşehir-1	990,00	1.108,80	25	7,70	3,95	Jinko	Poly-Si	72	4	280	14,43	33	3960	Huawei	String	30	98,40	33	A	2017-12-01
	Nevşehir-2	999,00	1.101,60	25	6,80	3,10	Jinko	Poly-Si	72	4	270	13,91	34	4080	Huawei	String	30	98,40	34	A	2017-12-01
	Nevşehir-3	999,00	1.086,75	20	8,10	3,30	Jinko	Poly-Si	72	4	270	13,91	23	4025	Huawei	String	36	98,40	25	C	2017-12-01
	Nevşehir-4	999,00	1.086,75	10/30b	6,10	3,40	Jinko	Poly-Si	72	4	270	13,91	23	4025	Huawei	String	36	98,40	25	B	2017-12-01
	Sivas-1	1.000,00	1.096,04	25	6,10	3,20	Hanwha	Poly-Si	60	4	265	15,90	22	4136	BOSH	Central	385	98,60	3	C	2017-04-01
	Sivas-2	1.000,00	1.119,36	10/30b	6,75	3,65	Ja Solar	Poly-Si	60	4	265	16,21	22	4224	BOSH	Central	385	98,60	3	B	2017-04-01
	Sivas-3	990,00	1.133,44	20	7,80	4,00	Jinko	Poly-Si	72	4	280	14,43	23	4048	Huawei	String	42	98,60	22	A	2018-01-01
	Bitlis	999,00	1.105,00	25	7,50	3,94	HT	Poly-Si	72	5	325	16,80	17	3400	Huawei	String	36	98,40	25	B	2018-12-01
	a A: four-row mounting structures with horizontal orientation, B: two-row mounting structures with vertical orientation, C: three-row mounting structures with horizontal orientation
	b Tilt angle is set to 10 degree in April and 30 degree in September.
	c The plant installed DC power is increased as 1403 kWp with same technical specifications in October 2020.

## Sheet: Table A2. Yields and incoming e
	Table A2. Yields and incoming energy of PVPPs ( Itm :measured tilted incoming energy and Itc :calculated tilted incoming energy)
	Manisa-1	2016			2017			2018						2020
	Months	Itm	Itc	Yield	Itm	Itc	Yield	Itm	Itc	Yield	Itm	Itc	Yield	Itm	Itc	Yield
		(kWh/m2)	(kWh/m2)	(MWh)	(kWh/m2)	(kWh/m2)	(MWh)	(kWh/m2)	(kWh/m2)	(MWh)	(kWh/m2)	(kWh/m2)	(MWh)	(kWh/m2)	(kWh/m2)	(MWh)
	Jan	-	92.58	-	-	84.69	97.14	-	60.53	107.09	57.21	48.61	68.15	105.66b	102.25	125.44
	Feb	-	111.26	-	-	102.1	132.64	-	71.24	87.06	106.29	104.49	127.32	103.15	106.14	122.31
	Mar	-	140.08	-	-	140.63	163.73	96.72d	128.43	137.15	152.32b	167.2	189.01	145.45	141.72	168.85
	Apr	-	193.3	-	-	145.57	184.32	183.92	174.57	198.92	144.24a	156.49	166.63	157.76	165.46	179.14
	May	-	181.75	156.29	-	182.71	186	180.3	178.58	198.97	170.15	182.04	188.46	173.16	186.47	193.38
	Jun	-	205.81	192.71	-	186.3	179.17	150.84c	183.61	194.69	180.39	190.58	197.5	178.62	180.39	197.92
	Jul	-	220.18	213.06	-	214.03	220.94	167.04c	201.96	207.21	199.55	207.41	214.86	205.91	215.11	222.28
	Aug	-	200.96	203.09	-	197.92	202.64	163.60c	190.3	209.91	197.46a	206.84	216.11	203.39	201.28	219.29
	Sep	-	178.75	183.88	-	173.47	192.92	50.00b	163.38	183.28	152.85e	174.37	194.66	95.54	170.39	191.22
	Oct	-	151.99	167.94	-	135.41	176.4	148.00a	137.93	171.13	121.23d	140.78	174.91	142.69	127.74	159.36
	Nov	-	106.26	126.17	-	104.5	137.4	97.99	83.07	110.9	94.67c	88.35	120.88	128.57	107.43	150.08
	Dec	-	95.34	113.29	-	72.58	96.25	67.55a	68.26	81.81	89.15	74.24	98.94	82.71	70.93	94.74
	Total	-	1878.27	1356.43	-	1739.91	1969.54	1305.95	1641.86	1888.14	1665.5	1741.4	1957.42	1722.59	1775.3	2024.03
	Manisa-2	2016			2017			2018						2020
	Jan	-	92.61	84.89	-	84.71	91.91	-	60.55	97.83	57.21	48.62	59.47	105.66b	102.28	113.81
	Feb	-	111.28	116.94	-	102.12	123.52	-	71.25	80.9	106.29	104.51	118.78	103.15	106.15	112.31
	Mar	-	140.1	143.44	-	140.64	150.24	96.72d	128.44	127.64	152.32b	167.22	179.26	145.45	141.74	158.58
	Apr	-	193.31	185.03	-	145.58	174.75	183.92	174.58	185.63	144.24a	156.5	157.12	157.76	165.47	166.37
	May	-	181.76	177.12	-	182.72	163.6	180.3	178.59	185.53	170.15	182.05	177.88	173.16	186.48	177.79
	Jun	-	205.82	196.98	-	186.3	173.73	150.84c	183.62	184.08	180.39	190.59	184.92	178.62	180.4	187.18
	Jul	-	220.2	209.79	-	214.04	206.75	167.04c	201.97	201.11	199.55	207.42	201.86	205.91	215.13	210.18
	Aug	-	200.97	194.66	-	197.94	190.47	163.60c	190.31	196.62	197.46a	206.85	205.27	203.39	201.29	201.4
	Sep	-	178.77	184.22	-	173.49	179.34	50.00b	163.39	170.85	152.85e	174.38	180.2	95.54	170.41	174.32
	Oct	-	152.01	160.59	-	135.43	159.97	148.00a	137.95	159.72	121.23d	140.8	161.68	142.69	127.76	145.96
	Nov	-	106.28	113.06	-	104.53	121.74	97.99	83.09	95.87	94.67c	88.37	105.15	128.57	107.46	133.99
	Dec	-	95.37	102.35	-	72.61	84.21	67.55a	68.28	69.94	89.15	74.27	84.51	82.71	70.95	79.95
	Total	-	1878.48	1869.06	-	1740.1	1820.24	1305.95	1642.02	1755.71	1665.5	1741.59	1816.09	1722.59	1775.5	1861.86
	Manisa-3	2016			2017			2018						2020
	Jan	-	83.06	-	-	76.36	-	-	55.71	97.51	-	45.4	45.25	100.47	91.24	112.29
	Feb	-	102.63	-	-	94.4	-	-	67.07	81.88	79.47c	96.5	111.67	101.51	98.11	94.45
	Mar	-	135.49	-	-	136	-	-	124.59	123.36	156.85	160.74	183.52	142.21	137.02	150.48
	Apr	-	193.25	-	-	146.14	-	-	174.8	200.15	151.6	156.94	165.48	166.19	165.8	173.4
	May	-	187.16	-	-	188.16	61.73	173.47a	183.87	191.96	177.32	187.46	192.68	186.23	192.04	190.77
	Jun	-	215.03	-	-	194.31	189.94	-	191.46	188.09	119.14d	198.85	196.09	199	188.05	203.56
	Jul	-	230.71	-	-	224.17	233.98	207.01a	211.38	219.73	-	217.15	219.27	228.18	225.32	232.89
	Aug	-	205.09	-	-	202.02	201.45	178.26b	194.29	211.44	-	211.04	219.72	98.34	205.41	220.57
	Sep	-	175.43	-	-	170.39	190.34	133.77c	160.76	179.1	189.21	171.25	186.74	6.13	167.46	183.91
	Oct	-	142.88	-	-	127.96	159.02	112.68b	130.24	156.72	155.3	132.81	164.61	10.76	121.03	143.96
	Nov	-	96.45	-	-	94.94	120.13	85.00a	76.44	99.3	91.01c	81.01	106	10.61	97.46	133.95
	Dec	-	84.77	-	-	65.59	81.5	-	61.92	59.9	-	66.99	83.78	11.72	64.18	85.29
	Total	-	1851.94	-	-	1720.42	1238.09	890.19	1632.52	1809.13	1119.91	1726.15	1874.83	1261.37	1753.13	1925.52
	Manisa-4	2016			2017			2018						2020
	Months	Itm	Itc	Yield	Itm	Itc	Yield	Itm	Itc	Yield	Itm	Itc	Yield	Itm	Itc	Yield
		(kWh/m2)	(kWh/m2)	(MWh)	(kWh/m2)	(kWh/m2)	(MWh)	(kWh/m2)	(kWh/m2)	(MWh)	(kWh/m2)	(kWh/m2)	(MWh)	(kWh/m2)	(kWh/m2)	(MWh)
	Jan	-	83.72	-	-	76.96	-	100.95	56.12	104.02	52.26	45.71	52.35	113.13	91.98	118.94
	Feb	-	103.13	-	-	94.86	-	69.76a	67.36	78.63	113.1	96.97	122.31	105.08	98.59	104.8
	Mar	-	135.85	-	-	136.36	163.73	118.44	124.91	123.32	167.39a	161.2	180.67	142.55	137.39	160.85
	Apr	-	193.59	-	-	146.35	184.32	191.83	175.08	194.65	154.57	157.18	170.12	167.67	166.06	173.9
	May	-	187.38	-	-	188.38	185.99	195.03	184.09	201.08	-	187.68	188.64	184.85	192.27	182.91
	Jun	-	215.29	-	-	194.52	179.17	184.4	191.67	190.49	-	199.08	195.32	184.03	188.25	188.53
	Jul	-	231.01	-	-	224.46	220.94	212.7	211.64	217.82	219.07	217.42	207.88	228.86	225.62	227.66
	Aug	-	205.41	-	-	202.32	202.64	205.99	194.57	207.28	221.43	211.37	217.19	219.42	205.73	215.2
	Sep	-	175.85	-	-	170.8	-	169.26	161.13	171.83	192.76	171.66	187.94	183.98	167.85	177.99
	Oct	-	143.51	-	-	128.49	-	151.7	130.78	154.87	164.47	133.37	157.41	141.94	121.52	141.55
	Nov	-	97.15	-	-	95.62	-	97.03	76.97	102.67	96.27c	81.58	103	134.06	98.16	132.76
	Dec	-	85.57	-	80.57	66.18	86.7	75.99	62.48	79.44	85.67	67.6	91.73	83.55	64.77	85.14
	Total	-	1857.45	-	80.57	1725.31	1223.48	1773.08	1636.8	1826.1	1466.98	1730.83	1874.57	1889.14	1758.19	1910.22
	Manisa-5	2016			2017			2018						2020
	Jan	-	83.05	-	-	76.35	-	101.42	55.7	99.22	63.16	45.4	61.64	107.75	91.23	106.79
	Feb	-	102.62	-	-	94.39	-	74.49b	67.06	88.37	114.04	96.49	119.62	112.56	98.1	109.36
	Mar	-	135.49	-	-	136	-	124.64	124.59	129.76	172.72	160.73	172.5	146.81	137.02	145.37
	Apr	-	193.24	-	-	146.13	-	97.56e	174.79	192.9	156.76	156.94	158.73	164.07	165.79	165.57
	May	-	187.16	-	-	188.15	-	143.57d	183.87	190.86	183.3	187.45	185.02	179.34	192.04	180.31
	Jun	-	215.02	-	-	194.3	-	190.15	191.46	193.83	158.78b	198.85	189.32	184.46	188.04	190.76
	Jul	-	230.7	-	-	224.16	-	212.83	211.37	206.33	176.03c	217.14	208.52	220.37	225.32	211.26
	Aug	-	205.09	-	-	202.01	-	204.74	194.28	186.96	215.73	211.04	201.5	192.41	205.41	200.91
	Sep	-	175.42	-	-	170.39	-	161.33b	160.75	121.11	183.45	171.24	171.5	181	167.45	171.92
	Oct	-	142.87	-	-	127.96	-	148.96	130.23	95.64	158.71	132.8	148.1	144.84	121.03	140.42
	Nov	-	96.43	-	-	94.92	46.71	99.84	76.43	98.85	442.6	81	107.59	129.67	97.44	127.85
	Dec	-	84.75	-	85.88	65.58	86.19	68.04	61.91	69.62	89.66	66.98	85.76	89.29	64.17	87.83
	Total	-	1851.84	-	85.88	1720.34	138.9	1627.58	1632.45	1673.45	2114.94	1726.07	1809.78	1852.56	1753.04	1838.35
	Manisa-6	2016			2017			2018						2020
	Jan	-	92.15	-	-	84.28	-	-	60.21	94.66	-	48.34	58.68	94.01	101.78	108.75
	Feb	-	110.99	-	-	101.85	-	-	71.05	76.95	97.28	104.23	110.42	97.23	105.87	107.91
	Mar	-	139.95	-	-	140.5	-	103.11d	128.31	113.77	161.87	167.04	162.64	144.29	141.59	150.15
	Apr	-	189.54	-	-	144.21	150.24	185.54	171.84	175.66	153.99	154.64	147.01	162.81	163.18	156.59
	May	-	189.63	-	-	190.64	174.75	188.05	186.3	182.07	185.33	189.94	174.75	187.14	194.58	176.08
	Jun	-	221.02	-	-	199.5	163.6	187.04a	196.55	186.03	-	204.22	183.43	201.78	193.01	170.32
	Jul	-	236.82	-	-	230.07	173.73	-	216.86	188.28	-	222.82	199.83	226.2	231.26	202.84
	Aug	-	204.93	-	-	201.9	206.75	-	194.27	184.23	154.12d	210.79	185.55	197.45	205.24	187.85
	Sep	-	178.64	-	-	173.36	190.47	-	163.28	149.6	139.35d	174.26	159.58	168.79	170.29	154.93
	Oct	-	151.69	-	-	135.16	104.7	-	137.67	147.64	150.65	140.52	146.48	134.58	127.5	137.28
	Nov	-	105.84	-	-	104.08	128.06	-	82.71	92.86	85.49c	87.98	103.65	116.08	107.01	127.44
	Dec	-	94.81	-	-	72.15	116.83	-	67.84	69.09	-	73.8	87.61	73.53	70.5	80.15
	Total	-	1916.02	-	-	1777.7	1409.14	663.74	1676.91	1660.85	1128.08	1778.58	1719.64	1803.91	1811.81	1760.3
	İzmir	2016			2017			2018						2020
	Months	Itm	Itc	Yield	Itm	Itc	Yield	Itm	Itc	Yield	Itm	Itc	Yield	Itm	Itc	Yield
		(kWh/m2)	(kWh/m2)	(MWh)	(kWh/m2)	(kWh/m2)	(MWh)	(kWh/m2)	(kWh/m2)	(MWh)	(kWh/m2)	(kWh/m2)	(MWh)	(kWh/m2)	(kWh/m2)	(MWh)
	Jan	-	60.3	-	-	56.4	-	-	44	97.59	56.63	37.5	58.33	53.14d	65	112.09
	Feb	-	80.7	-	-	74.8	-	-	56.2	79.51	113.07	76.2	117.16	63.82e	77.7	114.13
	Mar	-	118.9	-	-	119.3	-	109.43c	110.3	135.98	168.37	138.5	174.82	141.77	120.1	149.64
	Apr	-	182.2	-	-	139.8	-	182.54	165.7	187.66	167.07	149.6	172.72	167.62	157.6	176.86
	May	-	189.1	-	-	190.1	-	124.59d	185.8	191.02	176.1	189.4	176.17	184.58	194	190.55
	Jun	-	223.7	-	-	201.8	-	-	198.8	197.11	-	206.6	195.81	185.48	195.2	194.06
	Jul	-	238.4	-	-	231.6	-	213.23	218.3	208.54	-	224.3	207.87	205.47	232.8	205.9
	Aug	-	200.4	-	-	197.5	-	164.61c	190.2	196.47	92.13e	206	195.13	198	200.7	197.49
	Sep	-	157	-	-	152.9	-	171.61	145	165.69	83.11e	153.6	168.38	169.48	150.5	163.83
	Oct	-	115.3	-	-	104.9	-	148.73	106.5	147.79	70.38e	108.3	142.45	133.38	100	129.74
	Nov	-	70.7	-	-	69.8	-	95.25	58.6	94.07	42.51e	61.4	99.19	121.54	71.3	124.66
	Dec	-	58.9	-	-	48.2	-	75.44	46.1	77.62	43.18e	49	87.26	70.08	47.4	72.09
	Total	-	1695.6	-	-	1587.1	-	1285.44	1525.5	1779.03	1012.55	1600.4	1795.28	1694.36	1393.6	1831.03
	Denizli	2016			2017			2018						2020
	Jan	-	105.07	-	-	101.16	-	-	123.28	25.79	65.5	71.1	16.33	1.22	144.25	24.13
	Feb	-	145.5	-	-	136.35	-	-	101.76	23.55	110.46	135.47	31.39	63.63	110.52	25.23
	Mar	-	155.96	-	-	142.67	-	107.58	138.19	32.8	157.36	182.15	45.02	106.16	113.34	39.57
	Apr	-	179.51	-	-	166.68	-	176.63	110.81	49.12	161.15	159.32	42.62	120.34	142.84	44.09
	May	-	164.14	-	-	162.03	-	184.81	169.58	48.07	179.51	188.31	48.01	137.32	203.23	49.06
	Jun	-	199.68	-	-	190.45	-	182.20a	169.61	49.43	140.13d	174.13	50.24	146.45	212.74	51.21
	Jul	-	206.11	-	-	206.81	-	-	204.03	55.65	-	199.77	57.43	165.46	240.53	55.11
	Aug	-	167.21	-	-	200.07	-	150.21d	206.75	53.17	-	223.18	54.09	151.74	215.22	55.11
	Sep	-	190.92	-	-	205.66	-	189.79a	185.21	45.23	-	198.91	45.01	123.19	194.45	44.3
	Oct	-	188.42	-	-	175.74	5.47	146.89	167.12	42.35	-	179.26	34.92	102.07	169.93	39.35
	Nov	-	151.44	-	-	139.82	28.13	96.74	122.87	27.34	-	132.09	24.21	86.37	160.98	35.67
	Dec	-	124.4	-	-	60.45	20.18	69.28	92.45	16.39	-	112.73	18.43	61.1	104.14	22.09
	Total	-	1978.36	-	-	1887.9	53.78	1304.14	1718	468.89	814.11	1956.42	467.69	1265.05	2012.17	484.94
	Mersin	2016			2017			2018						2020
	Jan	-	84.34	-	-	95.89	-	-	61.35	97.97	88.86	66.89	90.84	105.5	72.33	118.32
	Feb	-	128.53	-	-	123.28	106.37	-	120.53	110.32	99.46	109.32	113.38	96.93	87.78	108.21
	Mar	-	159.84	-	-	141.15	140.4	-	139.07	144.11	-	165.71	155.57	130.62	131.8	145.37
	Apr	-	193.15	-	-	175.97	161.13	183.09	195.62	188.57	143.64	151.98	151.12	156.61	172.3	167.59
	May	-	174.92	-	-	181.43	168.17	168.41	183.66	174.68	184.09	188.62	186.39	184.4	204.16	190.11
	Jun	-	207.88	-	-	198.23	186.87	148.96a	205.34	165.19	171.7	190.3	177.86	176.79	219.58	182.13
	Jul	-	224.31	-	-	235.39	203.76	-	222.73	193.02	198.56	221.07	207.38	201.48	236.4	212.71
	Aug	-	220.53	-	-	220.53	173.05	169.18b	216.22	196.34	187.6	208.66	192.99	200.06	225.37	209.41
	Sep	-	189.27	-	-	187.76	182.28	157.72b	189.39	180.32	180.07	175.88	186.5	-	185.75	172.6
	Oct	-	167.09	-	-	155.3	163.95	144.5	147.75	159.03	153.81	147.9	161.54	-	153.48	175.93
	Nov	-	118.88	-	-	101.86	126.65	109.63	102.04	120.76	117.76c	96.76	135.87	-	92.74	122.83
	Dec	-	70.13	-	-	85.41	105.64	75.41	52.1	83.84	83.24	50.19	91.26	-	68.65	119,00
	Total	-	1938.85	-	-	1902.19	1718.25	1156.9	1835.8	1814.13	1983.28	1773.27	1850.71	1334.46	1850.33	1,924,20
	K.Maraş	2016			2017			2018						2020
	Months	Itm	Itc	Yield	Itm	Itc	Yield	Itm	Itc	Yield	Itm	Itc	Yield	Itm	Itc	Yield
		(kWh/m2)	(kWh/m2)	(MWh)	(kWh/m2)	(kWh/m2)	(MWh)	(kWh/m2)	(kWh/m2)	(MWh)	(kWh/m2)	(kWh/m2)	(MWh)	(kWh/m2)	(kWh/m2)	(MWh)
	Jan	-	95.59	-	-	126.66	-	-	106.86	87.88	68.42	69.96	70.8	90.33	57.95	97.75
	Feb	-	131.08	-	-	178.2	-	-	98.36	93.27	88.43	106.87	98.49	96.96	113.53	92.22
	Mar	-	183.49	-	-	162.47	-	156.67	176.33	167.78	126.08a	124.57	143.32	145.7	125.37	144.51
	Apr	-	194.19	-	-	185.19	-	168.40a	188.94	189.43	139.46	80.16	151.35	164.1	104.18	174.61
	May	-	205.6	-	-	200.87	-	172.77	190.61	184.74	203.4	188.5	212.91	187.61	200.37	209.48
	Jun	-	223.76	-	-	233.64	-	208.82	193	217.29	212.31	190.64	211.64	206.49	232.56	219.19
	Jul	-	243.49	-	-	203.6	-	217.17	241.11	223	216.59a	240.91	224.23	213.09	232.31	212.06
	Aug	-	213.74	-	-	211.34	-	198.82	227.32	198.06	201.79	217.6	205.54	214.21	222.3	208.1
	Sep	-	203.12	-	-	201.15	-	174.95	191.67	153.64	182.47	200.76	189.49	180.93	192.57	166.73
	Oct	-	184.41	-	-	177.59	-	128.41	147.18	119.1	143.92	167.93	150.51	177.25	174.95	163.86
	Nov	-	156.78	-	-	125.91	-	86.6	105.44	88.8	113.19c	156.57	126.78	121.56	118.49	118.18
	Dec	-	91.62	-	-	120.86	16.67	60.21	65.38	59.96	65.68	82.29	67.86	101.28	116.69	93.77
	Total	-	2126.85	-	-	2127.48	16.67	1572.81	1932.19	1782.93	1761.75	1826.77	1852.91	1899.51	1891.27	1900.45
	Afyon	2016			2017			2018						2020
	Jan	-	99.23	-	-	95.63	108.7	-	115.99	118.78	-	67.85	81.97	-	135.23	129.24
	Feb	-	139.08	-	-	130.42	145.08	-	97.94	91.14	-	129.59	126.03	-	106.26	102.67a
	Mar	-	153.34	-	-	140.48	151.06	-	136.15	129.77	-	178.61	174.51	-	112.03	159.29
	Apr	-	182.75	-	-	169.31	176.28	-	111.27	206.82	-	161.62	172.52	-	144.46	175.85
	May	-	159.77	-	-	157.72	180.04	-	165.05	170.4	-	183.24	193.99	-	197.71	185.79
	Jun	-	190.51	-	-	181.86	195.97	-	162.29	185.36	-	166.54	174.43	-	202.72	190.92
	Jul	-	196.66	-	-	197.31	222.82	-	194.7	209.41	-	190.67	210.85	-	229.04	213.97
	Aug	-	165.2	207.59	-	198.25	200.36	-	204.98	209.05a	-	221.59	211.95	-	213.54	199.99
	Sep	-	189.34	187.61	-	203.72	196.38	-	183.75	191.91	-	197.14	188.49	-	192.78	180.11
	Oct	-	182.1	171.12	-	170.12	161.65	-	161.97	171.86	-	173.45	171.51	-	164.62	160.62
	Nov	-	143.19	133.53a	-	132.47	121.79	-	116.77	120.29	-	125.31	120.87	-	151.98	168.83
	Dec	-	116.58	101.19	-	57.79	93.28	-	87.28	84.39	-	105.89	100.71	-	98.01	125.65
	Total	-	1917.73	801.05	-	1835.08	1953.4	-	1738.14	1889.2	-	1901.51	1927.82	-	1948.38	1992.92
	Urfa	2016			2017			2018						2020
	Jan	-	90.26	-	-	118.77	-	-	100.62	-	-	66.64	0	-	55.53	46.63
	Feb	-	125.37	-	-	169.15	-	-	94.61	-	-	102.6	0	-	108.93	55.84
	Mar	-	179.76	-	-	159.51	-	-	172.87	-	-	122.87	54.39	-	123.63	74.49
	Apr	-	197.48	-	-	188.06	-	-	191.98	-	-	79.65	73.25	-	104.2	94.95
	May	-	199.46	-	-	194.89	-	-	184.99	-	-	182.95	88.47	-	194.41	103.68
	Jun	-	212.38	-	-	221.52	-	-	183.77	-	-	181.58	91.18	-	220.53	105.94
	Jul	-	231.09	-	-	193.77	-	-	228.87	-	-	228.69	105.97	-	220.65	103.02
	Aug	-	211.34	-	-	208.93	-	-	225	-	-	215.22	97.83	-	219.94	109.8
	Sep	-	201.11	-	-	199.2	-	-	189.95	-	-	198.82	91.61	-	190.84	88.08
	Oct	-	178.06	-	-	171.64	-	-	142.88	-	-	162.52	70.85	-	169.15	86.75
	Nov	-	147.72	-	-	119.3	-	-	100.35	-	-	147.53	66.12	-	112.45	54.9
	Dec	-	86.26	-	-	112.97	-	-	62.17	-	-	77.7	39.4	-	109.17	55.73
	Total	-	2060.29	-	-	2057.72	-	-	1878.06	-	-	1766.77	779.07	-	1829.42	979.81
	Ankara-1	2016			2017			2018						2020
	Months	Itm	Itc	Yield	Itm	Itc	Yield	Itm	Itc	Yield	Itm	Itc	Yield	Itm	Itc	Yield
		(kWh/m2)	(kWh/m2)	(MWh)	(kWh/m2)	(kWh/m2)	(MWh)	(kWh/m2)	(kWh/m2)	(MWh)	(kWh/m2)	(kWh/m2)	(MWh)	(kWh/m2)	(kWh/m2)	(MWh)
	Jan	-	83.06	-	-	83.69	-	-	68.43	73.51	-	59.76	65.82	89.5	91.62	106.53
	Feb	-	121.61	-	-	129.61	-	-	94.35	108.16	-	96.1	108.87	101.62	97.69	98.37
	Mar	-	145.09	-	-	152.11	-	-	133.81	133	-	168.19	187.92	158.71	154.77	164.37
	Apr	-	201.54	-	-	190.38	-	-	210.07	194.17	-	162.33	156.12	184.77	190.74	181.94
	May	-	179.46	-	-	188.87	-	-	199.44	171.36	-	207.35	190.03	205.3	224.5	198.41
	Jun	-	212.75	-	-	209.57	-	-	211.1	190.96	-	201.24	193.32	209.5	220.34	197.48
	Jul	-	243.13	-	-	248.97	-	-	228.62	195.7	-	232.96	204.44	238.29	263.31	220.12
	Aug	-	226.76	-	-	222.23	-	-	237.68	215.71	-	221.99	216.21	236.14	245.79	220.07
	Sep	-	188.76	-	-	188.11	-	-	179.75	179.98	-	190.6	192.92	198.37	196.54	190.23
	Oct	-	154.2	-	-	140.49	-	-	147.67	154.91	-	152.3	156.21	169.94	155.8	167.65
	Nov	-	115.48	-	-	97.53	95.29	-	97.99	110.38	-	88.28	108.24	130.19	106.75	135.98
	Dec	-	81.62	-	-	75.52	80.63	-	55.64	62.38	-	51.08	63.82	85.66	77.12	88.47
	Total	-	1953.46	-	-	1927.07	175.92	-	1864.55	1790.23	-	1832.19	1843.92	2008	2025	1969.61
	Ankara-2	2016			2017			2018						2020
	Jan	-	82.82	-	-	83.45	-	-	68.23	65.97	-	59.59	76.21	89.5	91.36	90.51
	Feb	-	121.31	-	-	129.28	-	-	94.13	116.23	-	95.87	120.32	101.62	97.46	96.33
	Mar	-	144.76	-	-	151.76	-	-	133.51	134.71	-	167.78	177.29	158.71	154.41	143.57
	Apr	-	200.98	-	-	189.87	-	-	209.47	198.19	-	161.93	153.65	184.77	190.23	180.3
	May	-	178.97	-	-	188.34	-	-	198.86	186.82	-	206.73	194.21	205.3	223.79	200.2
	Jun	-	212.05	-	-	208.89	-	-	210.41	205.42	-	200.61	194.6	209.5	219.6	210.86
	Jul	-	242.28	-	-	248.08	-	-	227.85	223.65	-	232.17	220.59	238.29	262.33	235.1
	Aug	-	226.07	-	-	221.56	-	-	236.93	227.68	-	221.32	203.24	236.14	244.99	221.83
	Sep	-	188.26	-	-	187.6	-	-	179.28	193.82	-	190.09	195.83	198.37	196	197.14
	Oct	-	153.79	-	-	140.14	-	-	147.29	165.53	-	151.91	171.06	169.94	155.39	174.83
	Nov	-	115.15	-	-	97.26	90.44	-	97.72	113.79	-	88.04	121.84	130.19	106.45	133.69
	Dec	-	81.37	-	-	75.28	87.75	-	55.46	58.64	-	50.91	67.26	85.66	76.88	88.97
	Total	-	1947.81	-	-	1921.5	178.19	-	1859.15	1890.45	-	1826.94	1896.1	2008	2018.91	1973.33
	Konya-1	2016			2017			2018						2020
	Jan	-	102.15	-	-	88.45	-	-	96.59	74.95	73.46	84.89	68.81	71.28	100.42	71.36
	Feb	-	133.47	-	-	113.61	72.29	-	108.9	105.86	89.03	92.53	90.02	100.79	116.02	103.51
	Mar	-	155.27	-	-	143.66	131.77	-	163.89	141.6	151.17	166.74	155.03	126.38	147.38	132.59
	Apr	-	185.78	-	-	178.69	171.28	-	202.57	170.53	138.87	154.77	145.1	144.51	164.91	158.02
	May	-	160.35	-	-	166.03	161.73	-	172.3	162.3	179.4	193.57	184.35	174.86	192.1	186.63
	Jun	-	193.43	-	-	180.61	177.37	-	180.61	184.17	171.45	187.25	175.3	180.24	197.29	189.97
	Jul	-	213.04	-	-	223.14	213.23	-	217.43	195.22	200.38	206.48	200.93	207.58	227.9	210.46
	Aug	-	204.59	-	-	200.9	189.32	-	211.58	198.7	182.86	200.16	186	200.2	165.33	201.82
	Sep	-	185.51	-	-	193.95	182.69	155.58b	179.04	166.7	170.68	188.57	172.05	169.17	180.81	173.02
	Oct	-	153.54	-	-	145.1	134.25	146.2	151.53	147.44	137.79	150.3	141.75	139.03	153.85	144.85
	Nov	-	126.64	-	-	119.69	97.93	98.83	105.84	97.47	96.61	117.64	96.81	100.05	103.84	102.57
	Dec	-	73.79	-	-	85.51	63.89	67.3	71.29	53.95	57.11	76.11	55.96	78.61	90.68	78.01
	Total	-	1887.55	-	-	1839.33	1595.73	467.91	1861.57	1698.87	1648.8	1819.01	1672.12	1692.69	1840.53	1752.79
	Konya-2	2016			2017			2018						2020
	Months	Itm	Itc	Yield	Itm	Itc	Yield	Itm	Itc	Yield	Itm	Itc	Yield	Itm	Itc	Yield
		(kWh/m2)	(kWh/m2)	(MWh)	(kWh/m2)	(kWh/m2)	(MWh)	(kWh/m2)	(kWh/m2)	(MWh)	(kWh/m2)	(kWh/m2)	(MWh)	(kWh/m2)	(kWh/m2)	(MWh)
	Jan	-	106.97	-	-	112.62	-	-	84.69	74.85	86.45	99.07	83.24	40.83	96.59	81.57
	Feb	-	147.25	-	-	147.85	-	-	109.38	107.83	107.5	119.34	99.22	55.12	119.11	107.89
	Mar	-	163.08	-	-	145.65	-	-	148.18	135.74	165.86	174.37	164.69	70.73	150.85	136.88
	Apr	-	164.35	-	-	188.49	-	-	200.18	191.24	160.33	164.57	154.99	84.74	173.97	165.9
	May	-	168.78	-	-	173.97	-	-	180.04	176.39	207.2	191.81	190.68	100.74	209.65	190.91
	Jun	-	190.01	-	-	188.45	-	-	184.76	190.28	200.66	178.94	184.46	100.63	208.23	188.33
	Jul	-	215.47	-	-	226.31	-	-	215.93	202.65	226.95	209.66	209.18	116.79	243.01	213.94
	Aug	-	203.85	-	-	222.3	154.07	-	219.43	209.35	174.18	211.26	196.74	114.02	233.94	201.74
	Sep	-	200.39	-	-	177.77	185.98	127.11	187.29	174.68	94.66	193.3	176.08	98.09	198.71	177.38
	Oct	-	178.78	-	-	152.92	146.17	157.93	162.4	145.48	80.28	167.28	154.63	82.81	173.16	158.44
	Nov	-	135.21	-	-	128.53	109.53	106.88	113	107.45	52.78	113.92	104.08	51.62	122.49	121.28
	Dec	-	93.08	-	-	96.1	85.87	78.89	85.51	60.08	33.44	66.33	66.23	47.58	97.11	94.34
	Total	-	1967.21	-	-	1960.95	681.62	470.81	1890.78	1776.02	1590.29	1889.86	1784.22	963.72	2026.81	1838.61
	Konya-3	2016			2017			2018						2020
	Jan	-	102.15	-	-	88.45	-	-	96.59	85.21	82.42	84.89	75.37	88.7	100.42	82.8
	Feb	-	133.47	-	-	113.61	98.31	-	108.9	110.81	98.1	92.53	100.66	110	116.02	104.66
	Mar	-	155.27	-	-	143.66	143.08	126.82b	163.89	144.63	170.05	166.74	173.17	138.78	147.38	144.27
	Apr	-	185.78	-	-	178.69	165.51	-	202.57	184.38	151.39	154.77	152.81	163.29	164.91	169.79
	May	-	160.35	-	-	166.03	161.13	-	172.3	175.48	180.46	193.57	184.07	182.36	192.1	184.41
	Jun	-	193.43	-	-	180.61	188.95	173.33	180.61	181.03	181.18	187.25	182.6	174.53	197.29	179.34
	Jul	-	213.04	-	-	223.14	215.07	196.57a	217.43	199.09	200.3	206.48	203.66	219.81	227.9	215.03
	Aug	-	204.59	-	-	200.9	200.29	176.16c	211.58	211.69	197.72	200.16	195.56	194.28	165.33	207.66
	Sep	-	185.51	-	-	193.95	192.75	-	179.04	171.92	187.96	188.57	179.01	126.59	180.81	182.86
	Oct	-	153.54	-	-	145.1	146.14	160.17	151.53	151.25	161.77	150.3	159.08	121.29	153.85	156.82
	Nov	-	126.64	-	110.35a	119.69	109.37	106.24	105.84	103.54	109.39	117.64	105.24	126.48	103.84	122.77
	Dec	-	73.79	-	95.85	85.51	86.53	73.16	71.29	63.27	64.71	76.11	53.65	95.95	90.68	0
	Total	-	1887.55	-	206.2	1839.33	1707.15	1012.45	1861.57	1782.3	1785.46	1819.01	1764.9	1742.07	1840.53	1750.4
	Kütahya-1	2016			2017			2018						2020
	Jan	-	-	-	-	77.48	-	-	83.61	-	-	38.68	36.27c	-	65.3	81.29b
	Feb	-	-	-	-	94.98	-	-	60.25	55.78	-	63.91	93.06	-	84.89	63.91b
	Mar	-	-	-	-	133.47	-	-	128.28	92.9	-	121.67	172.34	-	95.29	124.75
	Apr	-	-	-	-	159.78	-	-	184.61	129.79	-	108.94	124.07	-	138.71	162.55
	May	-	-	-	-	150.26	-	-	146.61	138.42b	-	149.18	143.57a	-	170.22	162.9
	Jun	-	-	-	-	175.55	-	-	163.41	140.91	-	146.66	149.49	-	178.26	160.55
	Jul	-	-	-	-	192.44	-	-	201.15	118.81	-	187.89	175.19	-	198.02	155.66
	Aug	-	-	-	-	172.35	-	-	196.54	116.47	-	178.49	182.2	-	193.35	117.77
	Sep	-	-	-	-	185.28	-	-	148.12	131.94	-	145.13	167.41	-	132.88	143.02
	Oct	-	-	-	-	140.57	-	-	93.71	128.49	-	116.96	143.46	-	124.49	109.46a
	Nov	-	-	-	-	106.24	-	-	56.25	89.82	-	84.21	87.01a	-	87.85	80.21c
	Dec	-	-	-	-	70.19	-	-	36.07	59.65a	-	56.95	73.66	-	30.39	50.69b
	Total	-	-	-	-	1658.6	-	-	1498.6	1202.98	-	1398.65	1547.73	-	1499.66	1412.74
	Kütahya-2	2016			2017			2018						2020
	Months	Itm	Itc	Yield	Itm	Itc	Yield	Itm	Itc	Yield	Itm	Itc	Yield	Itm	Itc	Yield
		(kWh/m2)	(kWh/m2)	(MWh)	(kWh/m2)	(kWh/m2)	(MWh)	(kWh/m2)	(kWh/m2)	(MWh)	(kWh/m2)	(kWh/m2)	(MWh)	(kWh/m2)	(kWh/m2)	(MWh)
	Jan	-	-	-	-	73.01	-	-	78.59	-	-	37.4	22.10b	-	61.89	52.74b
	Feb	-	-	-	-	90.82	-	-	58.38	35.75c	-	61.81	53.42a	-	81.5	51.37c
	Mar	-	-	-	-	130.72	-	-	125.74	66.49	-	119.38	103.23	-	93.96	80.6
	Apr	-	-	-	-	159.39	-	-	183.91	101.51	-	109.04	87.25	-	138.54	86.63
	May	-	-	-	-	151.94	-	-	148.24	100.41	-	150.84	109.52	-	172.14	91.37
	Jun	-	-	-	-	178.59	-	-	166.17	112.67	-	149.05	109.29	-	181.36	93.51
	Jul	-	-	-	-	196.02	-	-	204.93	118.54	-	191.37	117.11	-	201.73	106.21
	Aug	-	-	-	-	173.53	-	-	197.74	117.06	-	179.67	118.11	-	194.54	128.68
	Sep	-	-	-	-	182.48	-	-	146.42	98.83	-	143.52	108.03	-	131.59	102.35
	Oct	-	-	-	-	135.54	-	-	91.3	83.14	-	113.31	86.48	-	120.41	80.68a
	Nov	-	-	-	-	100.15	-	-	54.16	56.23	-	79.94	60.18	-	83.29	70.3
	Dec	-	-	-	-	66.02	-	-	34.85	32.62a	-	53.98	31.34b	-	29.59	46.61
	Total	-	-	-	-	1638.2	-	-	1490.42	923.24	-	1389.3	1006.06	-	1490.55	991.04
	Nevşehir-1	2016			2017			2018						2020
	Jan	-	-	-	-	87.35	-	-	33.24	58.84	87.5	72.96	69.49	84.15	59.94	81.95
	Feb	-	-	-	-	118.73	-	-	102.5	113.62	110.27	93.8	112.77	94.17	82.8	85.42
	Mar	-	-	-	-	143.97	-	120.27	134.67	128.64	156.81	147.71	162.9	125.49	121.54	126.48
	Apr	-	-	-	-	172.26	-	177.29	191.6	191.72	129.80a	130.49	139.66	162.14	158.02	162.44
	May	-	-	-	-	167.49	-	157.22	165.13	162.65	184.97	184.89	180.63	186.77	185.18	180.21
	Jun	-	-	-	-	194.79	-	187.68	186.84	191.19	191.92	186.56	182.93	192.64	194.7	185.26
	Jul	-	-	-	-	232.03	-	195.93a	216.37	204.58	214.09	212.43	201.29	229.02	229.69	214.88
	Aug	-	-	-	-	222.75	-	200.61	223.29	206.34	203.38	198.18	189.91	223.46	210.6	204.94
	Sep	-	-	-	-	195.2	-	177.19	191.59	177.42	183.66	169.82	174.07	126.22	185.68	176.93
	Oct	-	-	-	-	143.55	-	139.03	137.14	142.77	159.35	141.1	150.52	128.38	152.03	155.54
	Nov	-	-	-	-	97.77	-	95.76	83.9	99.65	-	99.59	121.79	122.4	85.51	121.36
	Dec	-	-	-	-	53.47	10.56	60.96	51.09	53.99	-	43.43	64.55	96.29	67.95	92.92
	Total	-	-	-	-	1829.36	10.56	1511.94	1717.37	1731.42	1621.77	1680.96	1750.5	1771.14	1733.64	1788.33
	Nevşehir-2	2016			2017			2018						2020
	Jan	-	-	-	-	86.85	-	-	33.1	66.05	97.11	72.54	87.5	82.98	59.61	80.05
	Feb	-	-	-	-	118.28	-	-	102.13	111.65	106.79	93.47	112.21	102.93	82.52	95.64
	Mar	-	-	-	-	143.67	-	131.27	134.4	137.39	151.64	147.4	159.62	123.87	121.31	127.94
	Apr	-	-	-	-	172.04	-	183.65	191.34	187.39	130.24	130.36	133.85	143.77	157.84	157.51
	May	-	-	-	-	167.34	-	161.67	164.99	158.92	180.98	184.71	182.6	174.95	185.01	184.2
	Jun	-	-	-	-	194.61	-	192.63	186.67	186.36	173.71a	186.39	179.86	178.71	194.52	181.79
	Jul	-	-	-	-	231.78	-	214.28	216.15	203.19	202.86	212.21	200.88	264.94	229.44	216.78
	Aug	-	-	-	-	222.46	-	208.93	223	205.07	191.78	197.95	194.89	204.74	210.33	205.71
	Sep	-	-	-	-	194.82	-	182.93	191.21	184.61	149.55c	169.51	178.8	177.63	185.32	165.8
	Oct	-	-	-	-	143.08	-	140.65	136.7	145.26	146.92	140.65	156.3	155.71	151.53	162.07
	Nov	-	-	-	-	97.25	-	97.84	83.47	103.34	112.93	99.06	130.47	111.81	85.06	127.14
	Dec	-	-	-	-	53.13	30.8	74.15	50.77	58.71	68.45	43.17	66.3	94.81	67.5	103.62
	Total	-	-	-	-	1825.3	30.8	1587.99	1713.93	1747.92	1712.96	1677.42	1783.28	1816.83	1729.98	1808.25
	Nevşehir-3	2016			2017			2018						2020
	Months	Itm	Itc	Yield	Itm	Itc	Yield	Itm	Itc	Yield	Itm	Itc	Yield	Itm	Itc	Yield
		(kWh/m2)	(kWh/m2)	(MWh)	(kWh/m2)	(kWh/m2)	(MWh)	(kWh/m2)	(kWh/m2)	(MWh)	(kWh/m2)	(kWh/m2)	(MWh)	(kWh/m2)	(kWh/m2)	(MWh)
	Jan	-	-	-	-	82.09	-	-	32.4	26.51	94.62	68.96	57.1	82.4	57.05	59.92
	Feb	-	-	-	-	112.97	-	-	97.9	100.08	103.77	89.81	100.78	72.81	79.63	85.24
	Mar	-	-	-	-	140.89	-	130.71	131.97	133.93	154.84	144.48	153.36	100.1	119.34	118.1
	Apr	-	-	-	-	171.82	-	181.47	190.92	186.31	131.59	130.47	127.4	143.98	157.74	158.13
	May	-	-	-	-	169.46	-	163.37	167.07	159.97	177.89a	187.08	183.16	177.25	187.38	182.96
	Jun	-	-	-	-	198.4	-	200.62	190.25	193.69	188.16	189.97	182.4	187.51	198.31	187.06
	Jul	-	-	-	-	236.7	-	221.99	220.64	212.96	212.57	216.6	209.9	131.1	234.29	217.25
	Aug	-	-	-	-	224.09	-	212.45	224.62	203.79	199.57	199.5	192.83	184.49	211.93	203.77
	Sep	-	-	-	-	192.21	-	179.34	188.72	182.98	171.4	167.62	172.54	175.39	183	172.04
	Oct	-	-	-	-	138.47	-	129.79	132.44	127.81	142.79	136.16	146.79	148.72	146.44	149.44
	Nov	-	-	-	-	92.49	-	93.56	79.76	94.68	107.27c	94.17	112.15	63.29	81.23	105.25
	Dec	-	-	-	-	50.87	-	71.76	48.7	43.3	64.27	41.68	47.65	48.77	64.07	74.25
	Total	-	-	-	-	1810.47	-	1585.07	1705.39	1666	1748.75	1666.51	1686.05	1515.81	1720.4	1713.4
	Nevşehir-4	2016			2017			2018						2020
	Jan	-	-	-	-	85.41	-	-	32.75	37.37	94.62	71.41	76.29	82.4	58.75	72.91
	Feb	-	-	-	-	117.9	-	-	101.79	105.82	103.77	93.14	109.21	72.81	82.21	96.49
	Mar	-	-	-	-	144.73	-	130.71	135.28	136.85	154.84	148.53	160.67	100.1	121.95	125.91
	Apr	-	-	-	-	164.23	-	181.47	181.65	186.23	131.59	126.15	131.22	143.98	151.32	159.07
	May	-	-	-	-	163.51	-	163.37	161.31	164.4	177.89a	179.76	189.63	177.25	180.03	189.41
	Jun	-	-	-	-	190.38	-	200.62	182.91	199.84	188.16	182.64	189.96	187.51	190.29	195.84
	Jul	-	-	-	-	226.11	-	221.99	211.57	217.75	212.57	207.89	215.58	131.1	223.95	228.05
	Aug	-	-	-	-	213.39	-	212.45	213.87	197.28	199.57	191.07	193.76	184.49	202.38	204.79
	Sep	-	-	-	-	197.86	-	179.34	194.13	174.81	171.4	171.72	173.22	175.39	188.05	168.52
	Oct	-	-	-	-	142.3	-	129.79	135.92	136.75	142.79	139.86	156.83	148.72	150.75	163.59
	Nov	-	-	-	-	95.23	-	93.56	81.76	102.95	107.27	97	124.64	63.29	83.32	117.94
	Dec	-	-	-	-	51.96	-	71.76	49.67	55.54	64.27	42.28	54.24	48.77	65.91	82.23
	Total	-	-	-	-	1793.02	-	1585.07	1682.6	1715.57	1748.75	1651.46	1775.25	1515.81	1698.91	1804.76
	Sivas-1	2016			2017			2018						2020
	Jan	-	93.83	-	-	139.78	-	-	71.36	59.8	80.44b	78.67	70.79	110.43	67.48	82.73
	Feb	-	139.49	-	-	166.39	-	-	125.53	108.46	117.86	130.79	124.69	139.11	125.09	83.5
	Mar	-	159.58	-	-	155.91	-	-	152.38	133.78	136.23b	160.54	154.28	171.9	140.8	125.4
	Apr	-	179.58	-	-	164.55	100.7	191.88	184.12	198.35	129.12b	134.15	139.22	157.26	166.12	153.02
	May	-	161.42	-	-	153.24	152.01	169.8	163.1	172.16	190.35a	190.73	182.57	175.08	192.51	170.95
	Jun	-	178.96	-	-	171.33	193.1	188.71	187.51	187	183.70a	185.93	182.98	183.6	202.82	174.28
	Jul	-	188.67	-	-	201.33	214.24	215.48a	210.3	216.82	-	205.11	216.94	215.81	233.2	213.57
	Aug	-	222.26	-	-	224.73	186.42	197.96b	217.43	214.95	-	208.01	207.22	235.73	226.13	214.36
	Sep	-	188.99	-	-	194.7	182.55	172.10b	183.45	178.88	-	169.68	190.03	264.25	184.09	173.43
	Oct	-	187.97	-	-	164.04	148.76	137.59	136.35	142.68	-	150.12	160.87	168.78	171.46	170.87
	Nov	-	158.96	-	-	133.87	114.2	95.15	98.11	93.07	-	130.93	133.32	112.23	115.72	123.44
	Dec	-	106.6	-	-	111.27	84.48	-	58.83	43.17	-	69.84	70.56	75.42	98.2	75.43
	Total	-	1966.32	-	-	1981.15	1376.47	1368.66	1788.48	1749.13	837.7	1814.5	1833.45	2009.6	1923.62	1760.96
	Sivas-2	2016			2017			2018						2020
	Months	Itm	Itc	Yield	Itm	Itc	Yield	Itm	Itc	Yield	Itm	Itc	Yield	Itm	Itc	Yield
		(kWh/m2)	(kWh/m2)	(MWh)	(kWh/m2)	(kWh/m2)	(MWh)	(kWh/m2)	(kWh/m2)	(MWh)	(kWh/m2)	(kWh/m2)	(MWh)	(kWh/m2)	(kWh/m2)	(MWh)
	Jan	-	93.83	-	-	139.78	-	-	71.36	61.91	78.52	78.67	44.66	89.3	67.48	76.71
	Feb	-	139.49	-	-	166.39	-	-	125.53	106.55	115.76	130.79	131.43	106.68	125.09	103.14
	Mar	-	159.58	-	-	155.91	-	-	152.38	134.26	124.65c	160.54	138.98	130.54	140.8	139.87
	Apr	-	179.58	-	-	164.55	19.94	177.72	184.12	200.64	122.47a	134.15	138.68	152.86	166.12	164.47
	May	-	161.42	-	-	153.24	157.24	166.18	163.1	176.58	182.31	190.73	195.24	175.48	192.51	192.82
	Jun	-	178.96	-	-	171.33	198.26	174.93b	187.51	189.85	196.54	185.93	206.07	191.24	202.82	206.68
	Jul	-	188.67	-	-	201.33	204.81	212.95a	210.3	228.17	212.5	205.11	223.41	217.51	233.2	238.19
	Aug	-	222.26	-	-	224.73	168.48	187.57b	217.43	220.57	190.96a	208.01	205.53	204.6	226.13	230.14
	Sep	-	188.99	-	-	194.7	180	124.02d	183.45	185.58	168.75	169.68	183.69	165.6	184.09	178.78
	Oct	-	187.97	-	-	164.04	153.71	137.4	136.35	150.03	138.43b	150.12	169.26	176.94	171.46	186.8
	Nov	-	158.96	-	-	133.87	123.26	89.46a	98.11	98.35	122.96c	130.93	145.43	122.65	115.72	135.28
	Dec	-	106.6	-	-	111.27	88.36	59.31	58.83	48.5	73.17	69.84	71.11	75.55	98.2	70.75
	Total	-	1966.32	-	-	1981.15	1294.06	1329.54	1788.48	1800.99	1727.03	1814.5	1853.48	1808.95	1923.62	1923.63
	Sivas-3	2016			2017			2018						2020
	Jan	-	93.83	-	-	139.78	-	-	71.36	46.11	85.65	78.67	59.26	76.05	67.48	53.5
	Feb	-	139.49	-	-	166.39	-	-	125.53	101.5	95.18	130.79	100.41	100	125.09	50.19
	Mar	-	159.58	-	-	155.91	-	116.55	152.38	124.11	143.52	160.54	145.33	130.02	140.8	132.79
	Apr	-	179.58	-	-	164.55	-	182.56	184.12	199.14	132.89	134.15	135.95	144.33	166.12	163.19
	May	-	161.42	-	-	153.24	-	-	163.1	173.56	190.76	190.73	193.34	175.88	192.51	180.25
	Jun	-	178.96	-	-	171.33	-	164.86c	187.51	195.63	195.35	185.93	194.5	183.03	202.82	187.51
	Jul	-	188.67	-	-	201.33	-	219.62	210.3	215.14	211.64	205.11	212.25	221.88	233.2	227.23
	Aug	-	222.26	-	-	224.73	-	-	217.43	215.4	205.4	208.01	208.99	211.1	226.13	221.23
	Sep	-	188.99	-	-	194.7	-	162.90b	183.45	185.45	172.28	169.68	182.66	171.31	184.09	182.52
	Oct	-	187.97	-	-	164.04	-	127.61	136.35	135.82	140.72	150.12	153.76	151.66	171.46	169.46
	Nov	-	158.96	-	-	133.87	-	-	98.11	89.79	102.69c	130.93	112.31	98.1	115.72	112.52
	Dec	-	106.6	-	-	111.27	-	55.34	58.83	34.62	57.03	69.84	52.76	69.87	98.2	74.12
	Total	-	1966.32	-	-	1981.15	-	1029.45	1788.48	1716.26	1733.11	1814.5	1751.54	1733.22	1923.62	1754.51
	Bitlis	2016			2017			2018						2020
	Jan	-	71.91	-	-	124.17	-	-	103.24	-	-	98.02	47.55b	-	114.21	53.70c
	Feb	-	146.74	-	-	168.07	-	-	121.52	-	-	137.27	85.01b	-	127.9	29.36b
	Mar	-	160.38	-	-	170.45	-	-	142.14	-	-	151.22	74.13c	-	166.49	103.08b
	Apr	-	146.53	-	-	148.31	-	-	172.66	-	-	148.42	137.38	-	170.19	143.49
	May	-	154.13	-	-	160.21	-	-	140.5	-	-	167.18	198.15	-	205	184.26
	Jun	-	170.51	-	-	182.55	-	-	166.8	-	-	181.9	201.79	-	228	193.41
	Jul	-	189.16	-	-	198.18	-	-	193.86	-	-	173.07	218.35	-	235.95	203.34
	Aug	-	207.43	-	-	218.27	-	-	219.76	-	-	232.16	204.55	-	225.63	210.35
	Sep	-	201.26	-	-	219.44	-	-	209.76	-	-	210.82	112.44e	-	224	190.29
	Oct	-	164.79	-	-	160.38	-	-	139.54	-	-	144.26	141.34	-	207.7	172.24
	Nov	-	146.68	-	-	119.33	-	-	87.48	-	-	159.57	132.22	-	109.82	98.15
	Dec	-	70.48	-	-	77.48	-	-	53.57	-	-	63.04	59.64b	-	105.49	83.72
	Total	-	1830	-	-	1946.84	-	-	1750.83	-	-	1866.94	1612.56	-	2120.37	1665.38
	a: one day data missing, b: 2-3 days data missing, c: 4-6 days data missing, d: 7-10 days data missing, e: >10 days data missing.
